# Supplementary material for: Continental-scale suppression of an invasive pest by a host-specific parasitoid underlines both environmental and economic benefits of arthropod biological control
Source: PeerJ. 2018 Oct 19;6:e5796. doi: 10.7717/peerj.5796 (PMC6197050; doi:10.7717/peerj.5796)
Supplement: Supplemental Information 1 — Database with mealybug incidence and abundance records, combined with A. lopezi field-level presence data. [file peerj-06-5796-s001.xlsx]

## Sheet: Sheet1
Date	Country	Province	Nb of plants x cassava mealybug	Total # cassava mealybug	% plants x cassava mealybug	cassava mealybug/plant	Local presence A. lopezi (1/0)
5.1.2014	Thailand	Rayong	36	228	0.72	6.33333	1
5.1.2014	Thailand	Chonburi	22	102	0.44	4.63636	1
5.3.2014	Thailand	Chonburi	16	79	0.32	4.9375	1
6.3.2014	Thailand	Nakhon Ratchasima	7	58	0.14	8.28571	1
6.3.2014	Thailand	Nakhon Ratchasima	9	72	0.18	8	1
6.3.2014	Thailand	Nakhon Ratchasima	26	842	0.52	32.3846	1
6.3.2014	Thailand	Nakhon Ratchasima	8	96	0.16	12	1
7.3.2014	Thailand	Nakhon Ratchasima	3	3	0.06	1	1
7.3.2014	Thailand	Nakhon Ratchasima	12	709	0.24	59.0833	1
7.3.2014	Thailand	Nakhon Ratchasima	21	153	0.42	7.28571	1
7.3.2014	Thailand	Nakhon Ratchasima	19	553	0.38	29.1053	1
7.3.2014	Thailand	Nakhon Ratchasima	4	17	0.08	4.25	1
7.3.2014	Thailand	Nakhon Ratchasima	4	8	0.08	2	1
9.3.2014	Thailand	Kamphaeng Phet	0	0	0	999	1
9.3.2014	Thailand	Kamphaeng Phet	3	72	0.06	24	1
9.3.2014	Thailand	Kamphaeng Phet	1	2	0.02	2	1
9.3.2014	Thailand	Kamphaeng Phet	0	0	0	999	1
9.3.2014	Thailand	Kamphaeng Phet	0	0	0	999	1
9.3.2014	Thailand	Kamphaeng Phet	3	31	0.06	10.3333	1
10.3.2014	Thailand	Kamphaeng Phet	2	7	0.04	3.5	1
10.3.2014	Thailand	Kamphaeng Phet	0	0	0	999	1
10.3.2014	Thailand	Kamphaeng Phet	8	50	0.16	6.25	1
10.3.2014	Thailand	Tak	3	13	0.06	4.33333	1
25.3.2014	Thailand	Chachoengsao	0	0	0	999	1
25.3.2014	Thailand	Chachoengsao	0	0	0	999	1
25.3.2014	Thailand	Chachoengsao	6	58	0.12	9.66667	1
25.3.2014	Thailand	Chachoengsao	1	1	0.02	1	1
25.3.2014	Thailand	Chachoengsao	0	0	0	999	1
25.3.2014	Thailand	Chachoengsao	0	0	0	999	1
25.3.2014	Thailand	Chachoengsao	1	3	0.02	3	1
25.3.2014	Thailand	Chachoengsao	0	0	0	999	1
25.3.2014	Thailand	Chachoengsao	5	62	0.1	12.4	1
26.3.2014	Thailand	Kanchanaburi	0	0	0	999	1
26.3.2014	Thailand	Kanchanaburi	0	0	0	999	1
26.3.2014	Thailand	Kanchanaburi	22	350	0.44	15.9091	1
27.3.2014	Thailand	Kanchanaburi	3	4	0.06	1.33333	1
27.3.2014	Thailand	Kanchanaburi	0	0	0	999	1
27.3.2014	Thailand	Kanchanaburi	2	250	0.04	125	1
27.3.2014	Thailand	Kanchanaburi	6	35	0.12	5.83333	1
27.3.2014	Thailand	Kanchanaburi	0	0	0	999	1
27.3.2014	Thailand	Kanchanaburi	0	0	0	999	1
27.3.2014	Thailand	Kanchanaburi	0	0	0	999	1
27.3.2014	Thailand	Kanchanaburi	0	0	0	999	1
1.2.2014	Laos	Borlikhamxay	1	1	0.02	1	1
1.2.2014	Laos	Borlikhamxay	0	0	0	999	1
1.2.2014	Laos	Borlikhamxay	0	0	0	999	1
1.2.2014	Laos	Borlikhamxay	1	4	0.02	4	1
1.2.2014	Laos	Borlikhamxay	0	0	0	999	1
1.2.2014	Laos	Borlikhamxay	0	0	0	999	1
1.2.2014	Laos	Borlikhamxay	1	1	0.02	1	1
1.2.2014	Laos	Borlikhamxay	0	0	0	999	1
1.2.2014	Laos	Borlikhamxay	0	0	0	999	1
1.2.2014	Laos	Borlikhamxay	0	0	0	999	1
2.2.2014	Laos	Borlikhamxay	0	0	0	999	1
2.2.2014	Laos	Borlikhamxay	0	0	0	999	1
2.2.2014	Laos	Borlikhamxay	0	0	0	999	1
2.2.2014	Laos	Borlikhamxay	0	0	0	999	1
2.2.2014	Laos	Borlikhamxay	0	0	0	999	1
2.2.2014	Laos	Borlikhamxay	0	0	0	999	1
2.2.2014	Laos	Borlikhamxay	0	0	0	999	1
2.2.2014	Laos	Borlikhamxay	0	0	0	999	1
2.2.2014	Laos	Borlikhamxay	0	0	0	999	1
2.2.2014	Laos	Borlikhamxay	0	0	0	999	1
3.2.2014	Laos	Borlikhamxay	5	5	0.1	1	1
3.2.2014	Laos	Borlikhamxay	0	0	0	999	1
3.2.2014	Laos	Borlikhamxay	0	0	0	999	1
3.2.2014	Laos	Borlikhamxay	0	0	0	999	1
3.2.2014	Laos	Borlikhamxay	0	0	0	999	1
3.2.2014	Laos	Borlikhamxay	0	0	0	999	1
3.2.2014	Laos	Borlikhamxay	0	0	0	999	1
3.2.2014	Laos	Borlikhamxay	0	0	0	999	1
3.2.2014	Laos	Vientiane Capital	0	0	0	999	1
3.2.2014	Laos	Vientiane Capital	0	0	0	999	1
3.2.2014	Laos	Vientiane Capital	0	0	0	999	1
3.2.2014	Laos	Vientiane Capital	0	0	0	999	1
4.2.2014	Laos	Vientiane Capital	0	0	0	999	1
4.2.2014	Laos	Vientiane Capital	0	0	0	999	1
4.2.2014	Laos	Vientiane Capital	0	0	0	999	1
4.2.2014	Laos	Vientiane Capital	0	0	0	999	1
4.2.2014	Laos	Vientiane Capital	0	0	0	999	1
4.2.2014	Laos	Vientiane Capital	1	1	0.02	1	1
4.2.2014	Laos	Vientiane Capital	0	0	0	999	1
4.2.2014	Laos	Vientiane Capital	0	0	0	999	1
6.2.2014	Laos	Vientiane Capital	0	0	0	999	1
6.2.2014	Laos	Vientiane Capital	0	0	0	999	1
6.2.2014	Laos	Vientiane Capital	0	0	0	999	1
6.2.2014	Laos	Vientiane Capital	0	0	0	999	1
6.2.2014	Laos	Vientiane Capital	0	0	0	999	1
6.2.2014	Laos	Vientiane Capital	0	0	0	999	1
6.2.2014	Laos	Vientiane Capital	0	0	0	999	1
6.2.2014	Laos	Vientiane Capital	0	0	0	999	1
6.2.2014	Laos	Vientiane Capital	0	0	0	999	1
6.2.2014	Laos	Vientiane Capital	0	0	0	999	1
27.2.2014	Cambodia	Banteay Meanchey	5	27	0.1	5.4	1
27.2.2014	Cambodia	Banteay Meanchey	6	53	0.12	8.83333	1
27.2.2014	Cambodia	Banteay Meanchey	6	12	0.12	2	1
27.2.2014	Cambodia	Banteay Meanchey	0	0	0	999	1
28.2.2014	Cambodia	Banteay Meanchey	0	0	0	999	1
28.2.2014	Cambodia	Banteay Meanchey	0	0	0	999	1
28.2.2014	Cambodia	Banteay Meanchey	0	0	0	999	1
28.2.2014	Cambodia	Banteay Meanchey	0	0	0	999	1
28.2.2014	Cambodia	Banteay Meanchey	5	21	0.1	4.2	1
28.2.2014	Cambodia	Banteay Meanchey	22	173	0.44	7.86364	1
1.3.2014	Cambodia	Banteay Meanchey	7	63	0.14	9	1
1.3.2014	Cambodia	Banteay Meanchey	13	172	0.26	13.2308	1
1.3.2014	Cambodia	Banteay Meanchey	12	79	0.24	6.58333	1
1.3.2014	Cambodia	Banteay Meanchey	10	76	0.2	7.6	1
1.3.2014	Cambodia	Banteay Meanchey	0	0	0	999	1
2.3.2014	Cambodia	Banteay Meanchey	11	140	0.22	12.7273	1
2.3.2014	Cambodia	Banteay Meanchey	13	61	0.26	4.69231	1
2.3.2014	Cambodia	Banteay Meanchey	9	34	0.18	3.77778	1
2.3.2014	Cambodia	Banteay Meanchey	12	218	0.24	18.1667	1
2.3.2014	Cambodia	Banteay Meanchey	7	29	0.14	4.14286	1
12.2.2014	Cambodia	Kampong Cham	40	1515	0.8	37.875	1
13.2.2014	Cambodia	Kampong Cham	7	97	0.14	13.8571	1
12.2.2014	Cambodia	Kampong Cham	1	25	0.02	25	1
18.2.2014	Cambodia	Kampong Cham	0	0	0	999	1
18.2.2014	Cambodia	Kampong Cham	0	0	0	999	1
18.2.2014	Cambodia	Kampong Cham	6	20	0.12	3.33333	1
19.2.2014	Cambodia	Kampong Cham	10	45	0.2	4.5	1
19.2.2014	Cambodia	Kampong Cham	3	5	0.06	1.66667	1
19.2.2014	Cambodia	Kampong Cham	0	0	0	999	1
19.2.2014	Cambodia	Kampong Cham	0	0	0	999	1
19.2.2014	Cambodia	Kampong Cham	0	0	0	999	1
20.2.2014	Cambodia	Kampong Cham	0	0	0	999	1
20.2.2014	Cambodia	Kampong Cham	0	0	0	999	1
20.2.2014	Cambodia	Kampong Cham	0	0	0	999	1
20.2.2014	Cambodia	Kampong Cham	0	0	0	999	1
20.2.2014	Cambodia	Kampong Cham	0	0	0	999	1
20.2.2014	Cambodia	Kampong Cham	0	0	0	999	1
22.2.2014	Cambodia	Kampong Cham	0	0	0	999	1
21.2.2014	Cambodia	Kampong Cham	0	0	0	999	1
21.2.2014	Cambodia	Kampong Cham	0	0	0	999	1
18.2.2014	Cambodia	Pailin	0	0	0	999	1
19.2.2014	Cambodia	Pailin	0	0	0	999	1
19.2.2014	Cambodia	Pailin	0	0	0	999	1
20.2.2014	Cambodia	Pailin	0	0	0	999	1
20.2.2014	Cambodia	Pailin	1	5	0.02	5	1
21.2.2014	Cambodia	Pailin	0	0	0	999	1
21.2.2014	Cambodia	Pailin	4	4	0.08	1	1
21.2.2014	Cambodia	Pailin	1	1	0.02	1	1
22.2.2014	Cambodia	Pailin	4	12	0.08	3	1
22.2.2014	Cambodia	Pailin	36	269	0.72	7.47222	1
22.2.2014	Cambodia	Pailin	0	0	0	999	1
23.2.2014	Cambodia	Pailin	18	147	0.36	8.16667	1
23.2.2014	Cambodia	Pailin	9	112	0.18	12.4444	1
24.2.2014	Cambodia	Pailin	7	60	0.14	8.57143	1
24.2.2014	Cambodia	Pailin	10	26	0.2	2.6	1
25.2.2014	Cambodia	Pailin	0	0	0	999	1
25.2.2014	Cambodia	Pailin	0	0	0	999	1
27.2.2014	Cambodia	Pailin	0	0	0	999	1
27.2.2014	Cambodia	Pailin	0	0	0	999	1
28.2.2014	Cambodia	Battam Bang	0	0	0	999	1
28.2.2014	Cambodia	Battam Bang	0	0	0	999	1
28.2.2014	Cambodia	Battam Bang	2	3	0.04	1.5	1
1.3.2014	Cambodia	Battam Bang	1	1	0.02	1	1
1.3.2014	Cambodia	Battam Bang	0	0	0	999	1
1.3.2014	Cambodia	Battam Bang	0	0	0	999	1
1.3.2014	Cambodia	Battam Bang	0	0	0	999	1
1.3.2014	Cambodia	Battam Bang	0	0	0	999	1
2.3.2014	Cambodia	Battam Bang	0	0	0	999	1
2.3.2014	Cambodia	Battam Bang	0	0	0	999	1
2.3.2014	Cambodia	Battam Bang	0	0	0	999	1
2.3.2014	Cambodia	Battam Bang	0	0	0	999	1
2.3.2014	Cambodia	Battam Bang	0	0	0	999	1
3.3.2014	Cambodia	Battam Bang	0	0	0	999	1
3.3.2014	Cambodia	Battam Bang	0	0	0	999	1
3.3.2014	Cambodia	Battam Bang	0	0	0	999	1
3.3.2014	Cambodia	Battam Bang	0	0	0	999	1
3.3.2014	Cambodia	Battam Bang	0	0	0	999	1
3.3.2014	Cambodia	Battam Bang	0	0	0	999	1
3.3.2014	Cambodia	Battam Bang	0	0	0	999	1
13.2.2014	Cambodia	Kratie	3	5	0.06	1.66667	1
13.2.2013	Cambodia	Kratie	22	685	0.44	31.1364	1
13.2.2014	Cambodia	Kratie	8	202	0.16	25.25	1
13.2.2013	Cambodia	Kratie	9	667	0.18	74.1111	1
14.2.2014	Cambodia	Kratie	8	415	0.16	51.875	1
14.2.2014	Cambodia	Kratie	19	1140	0.38	60	1
18.2.2014	Cambodia	Kratie	10	111	0.2	11.1	1
19.2.2014	Cambodia	Kratie	5	10	0.1	2	1
19.2.2014	Cambodia	Kratie	25	414	0.5	16.56	1
19.2.2014	Cambodia	Kratie	7	65	0.14	9.28571	1
19.2.2014	Cambodia	Kratie	13	134	0.26	10.3077	1
19.2.2014	Cambodia	Kratie	9	738	0.18	82	1
19.2.2014	Cambodia	Kratie	9	58	0.18	6.44444	1
19.2.2014	Cambodia	Kratie	10	21	0.2	2.1	1
21.2.2014	Cambodia	Kratie	0	0	0	999	1
21.2.2014	Cambodia	Kratie	1	30	0.02	30	1
21.2.2014	Cambodia	Kratie	0	0	0	999	1
21.2.2014	Cambodia	Kratie	0	0	0	999	1
21.2.2014	Cambodia	Kratie	2	8	0.04	4	1
21.2.2014	Cambodia	Kratie	3	9	0.06	3	1
6.4.2014	Myanmar	Ayeyawaddy	0	0	0	999	0
7.4.2014	Myanmar	Ayeyawaddy	0	0	0	999	0
7.4.2014	Myanmar	Ayeyawaddy	0	0	0	999	0
8.4.2014	Myanmar	Ayeyawaddy	0	0	0	999	0
8.4.2014	Myanmar	Ayeyawaddy	0	0	0	999	0
8.4.2014	Myanmar	Ayeyawaddy	0	0	0	999	0
8.4.2014	Myanmar	Ayeyawaddy	0	0	0	999	0
8.4.2014	Myanmar	Ayeyawaddy	0	0	0	999	0
8.4.2014	Myanmar	Ayeyawaddy	0	0	0	999	0
8.4.2014	Myanmar	Ayeyawaddy	0	0	0	999	0
8.4.2014	Myanmar	Ayeyawaddy	0	0	0	999	0
8.4.2014	Myanmar	Ayeyawaddy	0	0	0	999	0
8.4.2014	Myanmar	Ayeyawaddy	0	0	0	999	0
8.4.2014	Myanmar	Ayeyawaddy	0	0	0	999	0
8.4.2014	Myanmar	Ayeyawaddy	0	0	0	999	0
8.4.2014	Myanmar	Ayeyawaddy	0	0	0	999	0
8.4.2014	Myanmar	Ayeyawaddy	0	0	0	999	0
12.4.2014	Myanmar	Ayeyawaddy	0	0	0	999	0
12.4.2014	Myanmar	Ayeyawaddy	0	0	0	999	0
12.4.2014	Myanmar	Ayeyawaddy	0	0	0	999	0
30.1.2014	Laos PDR	Xiengkhoung	0	0	0	999	0
30.1.2014	Laos PDR	Xiengkhoung	0	0	0	999	0
31.1.2014	Laos PDR	Xiengkhoung	0	0	0	999	0
31.1.2014	Laos PDR	Xiengkhoung	0	0	0	999	0
31.1.2014	Laos PDR	Xiengkhoung	0	0	0	999	0
31.1.2014	Laos PDR	Xiengkhoung	0	0	0	999	0
2.2.2014	Laos PDR	Xayabouly	0	0	0	999	0
2.2.2014	Laos PDR	Xayabouly	0	0	0	999	0
2.2.2014	Laos PDR	Xayabouly	0	0	0	999	0
2.2.2014	Laos PDR	Xayabouly	0	0	0	999	0
2.2.2014	Laos PDR	Xayabouly	0	0	0	999	0
3.2.2014	Laos PDR	Xayabouly	0	0	0	999	0
3.2.2014	Laos PDR	Xayabouly	0	0	0	999	0
3.2.2014	Laos PDR	Xayabouly	0	0	0	999	0
3.2.2014	Laos PDR	Xayabouly	0	0	0	999	0
3.2.2014	Laos PDR	Xayabouly	0	0	0	999	0
4.2.2014	Laos PDR	Xayabouly	0	0	0	999	0
4.2.2014	Laos PDR	Xayabouly	0	0	0	999	0
4.2.2014	Laos PDR	Xayabouly	0	0	0	999	0
4.2.2014	Laos PDR	Xayabouly	0	0	0	999	0
4.2.2014	Laos PDR	Xayabouly	0	0	0	999	0
5.2.2014	Laos PDR	Xayabouly	0	0	0	999	0
5.2.2014	Laos PDR	Xayabouly	0	0	0	999	0
5.2.2014	Laos PDR	Xayabouly	0	0	0	999	0
5.2.2014	Laos PDR	Xayabouly	0	0	0	999	0
5.2.2014	Laos PDR	Xayabouly	0	0	0	999	0
31.1.2014	Laos	Champasak	4	9	0.08	2.25	1
31.1.2014	Laos	Champasak	28	75	0.56	2.67857	1
31.1.2014	Laos	Champasak	0	0	0	999	1
1.2.2014	Laos	Champasak	3	35	0.06	11.6667	1
1.2.2014	Laos	Champasak	0	0	0	999	1
1.2.2014	Laos	Champasak	0	0	0	999	1
1.2.2014	Laos	Champasak	2	2	0.04	1	1
1.2.2014	Laos	Champasak	0	0	0	999	1
1.2.2014	Laos	Champasak	4	52	0.08	13	1
1.2.2014	Laos	Champasak	1	2	0.02	2	1
1.2.2014	Laos	Champasak	0	0	0	999	1
1.2.2014	Laos	Champasak	0	0	0	999	1
1.2.2014	Laos	Champasak	0	0	0	999	1
1.2.2014	Laos	Champasak	0	0	0	999	1
2.2.2014	Laos	Champasak	2	2	0.04	1	1
2.2.2014	Laos	Champasak	2	2	0.04	1	1
2.2.2014	Laos	Champasak	0	0	0	999	1
2.2.2014	Laos	Champasak	1	1	0.02	1	1
2.2.2014	Laos	Champasak	0	0	0	999	1
3.2.2014	Laos	Champasak	2	3	0.04	1.5	1
3.2.2014	Laos	Champasak	1	2	0.02	2	1
3.2.2014	Laos	Champasak	0	0	0	999	1
3.2.2014	Laos	Champasak	0	0	0	999	1
3.2.2014	Laos	Champasak	0	0	0	999	1
3.2.2014	Laos	Champasak	2	3	0.04	1.5	1
4.2.2014	Laos	Salavanh	4	21	0.08	5.25	1
5.2.2014	Laos	Salavanh	0	0	0	999	1
5.2.2014	Laos	Salavanh	0	0	0	999	1
5.2.2014	Laos	Salavanh	2	12	0.04	6	1
5.2.2014	Laos	Salavanh	3	4	0.06	1.33333	1
5.2.2014	Laos	Salavanh	5	9	0.1	1.8	1
5.2.2014	Laos	Salavanh	5	25	0.1	5	1
5.2.2014	Laos	Salavanh	0	0	0	999	1
5.2.2014	Laos	Salavanh	7	10	0.14	1.42857	1
5.2.2014	Laos	Salavanh	7	23	0.14	3.28571	1
5.2.2014	Laos	Salavanh	3	7	0.06	2.33333	1
5.2.2014	Laos	Salavanh	0	0	0	999	1
5.2.2014	Laos	Salavanh	3	7	0.06	2.33333	1
6.2.2014	Laos	Salavanh	35	1497	0.7	42.7714	1
6.2.2014	Laos	Salavanh	21	192	0.42	9.14286	1
6.2.2014	Laos	Salavanh	4	26	0.08	6.5	1
6.2.2014	Laos	Salavanh	6	33	0.12	5.5	1
6.2.2014	Laos	Salavanh	0	0	0	999	1
6.2.2014	Laos	Salavanh	8	90	0.16	11.25	1
6.2.2014	Laos	Salavanh	11	80	0.22	7.27273	1
6.2.2014	Laos	Salavanh	28	28	0.56	1	1
6.2.2014	Laos	Salavanh	17	17	0.34	1	1
6.2.2014	Laos	Salavanh	1	1	0.02	1	1
6.2.2014	Laos	Salavanh	0	0	0	999	1
6.2.2014	Laos	Salavanh	0	0	0	999	1
26.2.2014	Vietnam	Dong Nai	8	182	0.16	22.75	1
26.2.2014	Vietnam	Dong Nai	10	50	0.2	5	1
18.3.2014	Vietnam	Dong Nai	20	261	0.4	13.05	1
18.3.2014	Vietnam	Dong Nai	15	497	0.3	33.1333	1
18.3.2014	Vietnam	Dong Nai	17	660	0.34	38.8235	1
18.3.2014	Vietnam	Dong Nai	16	492	0.32	30.75	1
18.3.2014	Vietnam	Dong Nai	18	584	0.36	32.4444	1
18.3.2014	Vietnam	Dong Nai	22	771	0.44	35.0455	1
22.4.2014	Vietnam	Dong Nai	20	655	0.4	32.75	1
22.4.2014	Vietnam	Dong Nai	31	840	0.62	27.0968	1
22.4.2014	Vietnam	Dong Nai	27	853	0.54	31.5926	1
22.4.2014	Vietnam	Dong Nai	25	754	0.5	30.16	1
22.4.2014	Vietnam	Dong Nai	18	481	0.36	26.7222	1
22.4.2014	Vietnam	Dong Nai	23	1069	0.46	46.4783	1
23.4.2014	Vietnam	Dong Nai	45	2525	0.9	56.1111	1
23.4.2014	Vietnam	Dong Nai	40	1900	0.8	47.5	1
23.4.2014	Vietnam	Dong Nai	19	539	0.38	28.3684	1
24.4.2014	Vietnam	Dong Nai	35	2390	0.7	68.2857	1
24.4.2014	Vietnam	Dong Nai	20	658	0.4	32.9	1
24.4.2014	Vietnam	Dong Nai	8	95	0.16	11.875	1
31.3.2014	Vietnam	Binh Phuoc	0	0	0	999	1
1.4.2014	Vietnam	Binh Phuoc	0	0	0	999	1
2.4.2014	Vietnam	Binh Phuoc	0	0	0	999	1
3.4.2014	Vietnam	Binh Phuoc	0	0	0	999	1
4.4.2014	Vietnam	Binh Phuoc	0	0	0	999	1
15.4.2014	Vietnam	Binh Phuoc	0	0	0	999	1
16.4.2014	Vietnam	Binh Phuoc	0	0	0	999	1
17.4.2014	Vietnam	Binh Phuoc	0	0	0	999	1
22.4.2014	Vietnam	Binh Phuoc	32	246	0.64	7.6875	1
23.4.2014	Vietnam	Binh Phuoc	0	0	0	999	1
24.4.2014	Vietnam	Binh Phuoc	0	0	0	999	1
25.4.2014	Vietnam	Binh Phuoc	0	0	0	999	1
26.4.2014	Vietnam	Binh Phuoc	0	0	0	999	1
27.4.2014	Vietnam	Binh Phuoc	0	0	0	999	1
28.4.2014	Vietnam	Binh Phuoc	0	0	0	999	1
29.4.2014	Vietnam	Binh Phuoc	0	0	0	999	1
4.5.2014	Vietnam	Binh Phuoc	0	0	0	999	1
5.5.2014	Vietnam	Binh Phuoc	0	0	0	999	1
7.5.2014	Vietnam	Binh Phuoc	0	0	0	999	1
9.5.2014	Vietnam	Binh Phuoc	0	0	0	999	1
9.5.2014	Vietnam	Binh Phuoc	0	0	0	999	1
6.3.2014	Vietnam	Ba Ria - Vung Tau	31	470	0.62	15.1613	1
6.3.2014	Vietnam	Ba Ria - Vung Tau	33	246	0.66	7.45455	1
6.3.2014	Vietnam	Ba Ria - Vung Tau	43	717	0.86	16.6744	1
6.3.2014	Vietnam	Ba Ria - Vung Tau	50	3811	1	76.22	1
6.3.2014	Vietnam	Ba Ria - Vung Tau	19	275	0.38	14.4737	1
6.3.2014	Vietnam	Ba Ria - Vung Tau	10	92	0.2	9.2	1
5.5.2014	Vietnam	Ba Ria - Vung Tau	14	45	0.28	3.21429	1
5.5.2014	Vietnam	Ba Ria - Vung Tau	13	70	0.26	5.38462	1
5.5.2014	Vietnam	Ba Ria - Vung Tau	5	10	0.1	2	1
5.5.2014	Vietnam	Ba Ria - Vung Tau	11	78	0.22	7.09091	1
5.5.2014	Vietnam	Ba Ria - Vung Tau	0	0	0	999	1
6.5.2014	Vietnam	Ba Ria - Vung Tau	38	593	0.76	15.6053	1
6.5.2014	Vietnam	Ba Ria - Vung Tau	16	61	0.32	3.8125	1
6.5.2014	Vietnam	Ba Ria - Vung Tau	0	0	0	999	1
6.5.2014	Vietnam	Ba Ria - Vung Tau	30	257	0.6	8.56667	1
6.5.2014	Vietnam	Ba Ria - Vung Tau	7	18	0.14	2.57143	1
6.5.2014	Vietnam	Ba Ria - Vung Tau	20	151	0.4	7.55	1
6.5.2014	Vietnam	Ba Ria - Vung Tau	2	2	0.04	1	1
6.5.2014	Vietnam	Ba Ria - Vung Tau	7	16	0.14	2.28571	1
6.5.2014	Vietnam	Ba Ria - Vung Tau	10	20	0.2	2	1
15.4.2014	Vietnam	Tay Ninh	0	0	0	999	1
15.4.2014	Vietnam	Tay Ninh	0	0	0	999	1
15.4.2014	Vietnam	Tay Ninh	1	3	0.02	3	1
15.4.2014	Vietnam	Tay Ninh	4	34	0.08	8.5	1
16.4.2014	Vietnam	Tay Ninh	2	7	0.04	3.5	1
16.4.2014	Vietnam	Tay Ninh	0	0	0	999	1
16.4.2014	Vietnam	Tay Ninh	16	129	0.32	8.0625	1
17.4.2014	Vietnam	Tay Ninh	9	43	0.18	4.77778	1
7.5.2014	Vietnam	Tay Ninh	6	29	0.12	4.83333	1
7.5.2014	Vietnam	Tay Ninh	0	0	0	999	1
7.5.2014	Vietnam	Tay Ninh	4	14	0.08	3.5	1
7.5.2014	Vietnam	Tay Ninh	0	0	0	999	1
7.5.2014	Vietnam	Tay Ninh	5	36	0.1	7.2	1
7.5.2014	Vietnam	Tay Ninh	0	0	0	999	1
7.5.2014	Vietnam	Tay Ninh	0	0	0	999	1
7.5.2014	Vietnam	Tay Ninh	6	12	0.12	2	1
7.5.2014	Vietnam	Tay Ninh	0	0	0	999	1
8.5.2014	Vietnam	Tay Ninh	0	0	0	999	1
8.5.2014	Vietnam	Tay Ninh	0	0	0	999	1
8.5.2014	Vietnam	Tay Ninh	0	0	0	999	1
8.5.2014	Vietnam	Tay Ninh	0	0	0	999	1
14.4.2014	Vietnam	Phu Yen	0	0	0	999	0
14.4.2014	Vietnam	Phu Yen	0	0	0	999	0
14.4.2014	Vietnam	Phu Yen	0	0	0	999	0
15.4.2014	Vietnam	Phu Yen	0	0	0	999	0
15.4.2014	Vietnam	Phu Yen	0	0	0	999	0
15.4.2014	Vietnam	Phu Yen	0	0	0	999	0
15.4.2014	Vietnam	Phu Yen	0	0	0	999	0
17.4.2014	Vietnam	Phu Yen	0	0	0	999	0
17.4.2014	Vietnam	Phu Yen	0	0	0	999	0
17.4.2014	Vietnam	Phu Yen	0	0	0	999	0
17.4.2014	Vietnam	Phu Yen	0	0	0	999	0
17.4.2014	Vietnam	Phu Yen	0	0	0	999	0
17.4.2014	Vietnam	Phu Yen	0	0	0	999	0
21.4.2014	Vietnam	Phu Yen	0	0	0	999	0
21.4.2014	Vietnam	Phu Yen	0	0	0	999	0
22.4.2014	Vietnam	Phu Yen	0	0	0	999	0
21.4.2014	Vietnam	Phu Yen	0	0	0	999	0
21.4.2014	Vietnam	Phu Yen	0	0	0	999	0
21.4.2014	Vietnam	Phu Yen	0	0	0	999	0
23.4.2014	Vietnam	Dak Lak	0	0	0	999	0
23.4.2014	Vietnam	Dak Lak	0	0	0	999	0
23.4.2014	Vietnam	Dak Lak	0	0	0	999	0
23.4.2014	Vietnam	Dak Lak	0	0	0	999	0
23.4.2014	Vietnam	Dak Lak	0	0	0	999	0
23.4.2014	Vietnam	Dak Lak	0	0	0	999	0
23.4.2014	Vietnam	Dak Lak	0	0	0	999	0
23.4.2014	Vietnam	Dak Lak	0	0	0	999	0
23.4.2014	Vietnam	Dak Lak	0	0	0	999	0
23.4.2014	Vietnam	Dak Lak	0	0	0	999	0
23.4.2014	Vietnam	Dak Lak	0	0	0	999	0
23.4.2014	Vietnam	Dak Lak	0	0	0	999	0
23.4.2014	Vietnam	Dak Lak	0	0	0	999	0
23.4.2014	Vietnam	Dak Lak	0	0	0	999	0
23.4.2014	Vietnam	Dak Lak	0	0	0	999	0
23.4.2014	Vietnam	Dak Lak	0	0	0	999	0
23.4.2014	Vietnam	Dak Lak	0	0	0	999	0
23.4.2014	Vietnam	Dak Lak	0	0	0	999	0
23.4.2014	Vietnam	Dak Lak	0	0	0	999	0
23.4.2014	Vietnam	Dak Lak	0	0	0	999	0
5.5.2014	Vietnam	Quang Ngai	0	0	0	999	0
5.5.2014	Vietnam	Quang Ngai	0	0	0	999	0
5.5.2014	Vietnam	Quang Ngai	0	0	0	999	0
5.5.2014	Vietnam	Quang Ngai	0	0	0	999	0
6.5.2014	Vietnam	Quang Ngai	0	0	0	999	0
6.5.2014	Vietnam	Quang Ngai	0	0	0	999	0
6.5.2014	Vietnam	Quang Ngai	0	0	0	999	0
6.5.2014	Vietnam	Quang Ngai	0	0	0	999	0
6.5.2014	Vietnam	Quang Ngai	0	0	0	999	0
6.5.2014	Vietnam	Quang Ngai	0	0	0	999	0
6.5.2014	Vietnam	Quang Ngai	0	0	0	999	0
6.5.2014	Vietnam	Quang Ngai	0	0	0	999	0
6.5.2014	Vietnam	Quang Ngai	0	0	0	999	0
6.5.2014	Vietnam	Quang Ngai	0	0	0	999	0
6.5.2014	Vietnam	Quang Ngai	0	0	0	999	0
6.5.2014	Vietnam	Quang Ngai	0	0	0	999	0
6.5.2014	Vietnam	Quang Ngai	0	0	0	999	0
7.5.2014	Vietnam	Quang Ngai	0	0	0	999	0
7.5.2014	Vietnam	Quang Ngai	0	0	0	999	0
7.5.2014	Vietnam	Quang Ngai	0	0	0	999	0
20.03.15	Vietnam	Binh Thuan	6	10	0.12	1.66667	1
21.03.15	Vietnam	Binh Thuan	2	5	0.04	2.5	1
21.03.15	Vietnam	Binh Thuan	3	108	0.06	36	1
21.03.15	Vietnam	Binh Thuan	0	0	0	999	1
21.03.15	Vietnam	Binh Thuan	1	1	0.02	1	1
22.03.15	Vietnam	Binh Thuan	0	0	0	999	1
22.03.15	Vietnam	Binh Thuan	0	0	0	999	1
22.03.15	Vietnam	Binh Thuan	3	5	0.06	1.66667	1
22.03.15	Vietnam	Binh Thuan	7	21	0.14	3	1
22.03.15	Vietnam	Binh Thuan	24	88	0.48	3.66667	1
24.03.15	Vietnam	Dak Lak	5	9	0.1	1.8	1
24.03.15	Vietnam	Dak Lak	9	46	0.18	5.11111	1
25.03.15	Vietnam	Dak Lak	2	16	0.04	8	1
25.03.15	Vietnam	Dak Lak	3	3	0.06	1	1
25.03.15	Vietnam	Dak Lak	5	12	0.1	2.4	1
26.03.15	Vietnam	Dak Lak	6	9	0.12	1.5	1
26.03.15	Vietnam	Dak Lak	10	59	0.2	5.9	1
26.03.15	Vietnam	Dak Lak	11	44	0.22	4	1
26.03.15	Vietnam	Dak Lak	2	12	0.04	6	1
27.03.15	Vietnam	Dak Lak	5	9	0.1	1.8	1
24.10.14	Vietnam	Yen Bai	0	0	0	999	0
24.10.14	Vietnam	Yen Bai	0	0	0	999	0
24.10.14	Vietnam	Yen Bai	0	0	0	999	0
24.10.14	Vietnam	Yen Bai	0	0	0	999	0
24.10.14	Vietnam	Yen Bai	0	0	0	999	0
03.11.14	Vietnam	Yen Bai	0	0	0	999	0
03.11.14	Vietnam	Yen Bai	0	0	0	999	0
03.11.14	Vietnam	Yen Bai	0	0	0	999	0
03.11.14	Vietnam	Yen Bai	0	0	0	999	0
03.11.14	Vietnam	Yen Bai	0	0	0	999	0
03.11.14	Vietnam	Yen Bai	0	0	0	999	0
03.11.14	Vietnam	Yen Bai	0	0	0	999	0
04.11.14	Vietnam	Yen Bai	0	0	0	999	0
04.11.14	Vietnam	Yen Bai	0	0	0	999	0
04.11.14	Vietnam	Yen Bai	0	0	0	999	0
04.11.14	Vietnam	Yen Bai	0	0	0	999	0
04.11.14	Vietnam	Yen Bai	0	0	0	999	0
04.11.14	Vietnam	Yen Bai	0	0	0	999	0
04.11.14	Vietnam	Yen Bai	0	0	0	999	0
04.11.14	Vietnam	Yen Bai	0	0	0	999	0
15.10.14	Vietnam	Phu Tho	0	0	0	999	0
15.10.14	Vietnam	Phu Tho	0	0	0	999	0
15.10.14	Vietnam	Phu Tho	0	0	0	999	0
15.10.14	Vietnam	Phu Tho	0	0	0	999	0
15.10.14	Vietnam	Phu Tho	0	0	0	999	0
15.10.14	Vietnam	Phu Tho	0	0	0	999	0
15.10.14	Vietnam	Phu Tho	0	0	0	999	0
15.10.14	Vietnam	Phu Tho	0	0	0	999	0
15.10.14	Vietnam	Phu Tho	0	0	0	999	0
15.10.14	Vietnam	Phu Tho	0	0	0	999	0
15.10.14	Vietnam	Phu Tho	0	0	0	999	0
15.10.14	Vietnam	Phu Tho	0	0	0	999	0
15.10.14	Vietnam	Phu Tho	0	0	0	999	0
15.10.14	Vietnam	Phu Tho	0	0	0	999	0
16.10.14	Vietnam	Phu Tho	0	0	0	999	0
16.10.14	Vietnam	Phu Tho	0	0	0	999	0
16.10.14	Vietnam	Phu Tho	0	0	0	999	0
16.10.14	Vietnam	Phu Tho	0	0	0	999	0
16.10.14	Vietnam	Phu Tho	0	0	0	999	0
25.10.14	Vietnam	Son La	0	0	0	999	0
03.02.15	Cambodia	Kratie	0	0	0	999	1
03.02.15	Cambodia	Kratie	0	0	0	999	1
03.02.15	Cambodia	Kratie	2	5	0.04	2.5	1
04.02.15	Cambodia	Kratie	6	6	0.12	1	1
04.02.15	Cambodia	Kratie	1	50	0.02	50	1
04.02.15	Cambodia	Kratie	8	26	0.16	3.25	1
05.02.15	Cambodia	Kratie	0	0	0	999	1
06.02.15	Cambodia	Kratie	0	0	0	999	1
06.02.15	Cambodia	Kratie	1	1	0.02	1	1
07.02.15	Cambodia	Tboung Khmum	0	0	0	999	1
07.02.15	Cambodia	Tboung Khmum	0	0	0	999	1
07.02.15	Cambodia	Tboung Khmum	0	0	0	999	1
08.02.15	Cambodia	Tboung Khmum	0	0	0	999	1
08.02.15	Cambodia	Tboung Khmum	0	0	0	999	1
08.02.15	Cambodia	Tboung Khmum	2	5	0.04	2.5	1
09.02.15	Cambodia	Tboung Khmum	3	1100	0.06	366.667	1
09.02.15	Cambodia	Tboung Khmum	6	125	0.12	20.8333	1
09.02.15	Cambodia	Tboung Khmum	0	0	0	999	1
19.02.15	Laos	Vientiane capital	1	1	0.02	1	1
19.02.15	Laos	Vientiane capital	0	0	0	999	1
19.02.15	Laos	Vientiane capital	0	0	0	999	1
20.02.15	Laos	Bolikhamxay	0	0	0	999	1
20.02.15	Laos	Bolikhamxay	6	102	0.12	17	1
20.02.15	Laos	Bolikhamxay	0	0	0	999	1
20.02.15	Laos	Bolikhamxay	1	1	0.02	1	1
20.02.15	Laos	Bolikhamxay	2	4	0.04	2	1
21.02.15	Laos	Bolikhamxay	1	2	0.02	2	1
21.02.15	Laos	Bolikhamxay	6	6	0.12	1	1
21.02.15	Laos	Bolikhamxay	0	0	0	999	1
21.02.15	Laos	Bolikhamxay	15	667	0.3	44.4667	1
21.02.15	Laos	Bolikhamxay	8	82	0.16	10.25	1
23.02.15	Laos	Salavanh	3	3	0.06	1	1
23.02.15	Laos	Salavanh	2	4	0.04	2	1
23.02.15	Laos	Salavanh	18	1306	0.36	72.5556	1
23.02.15	Laos	Salavanh	3	5	0.06	1.66667	1
24.02.15	Laos	Salavanh	29	680	0.58	23.4483	1
24.02.15	Laos	Salavanh	12	112	0.24	9.33333	1
24.02.15	Laos	Salavanh	5	9	0.1	1.8	1
25.02.15	Laos	Salavanh	2	8	0.04	4	1
25.02.15	Laos	Salavanh	0	0	0	999	1
26.02.15	Laos	Champasak	0	0	0	999	1
26.02.15	Laos	Champasak	0	0	0	999	1
26.02.15	Laos	Champasak	0	0	0	999	1
26.02.15	Laos	Champasak	3	5	0.06	1.66667	1
26.02.15	Laos	Champasak	0	0	0	999	1
2014, June	Indonesia	Lampung	15	157	0.3	10.4667	0
2014, June	Indonesia	Lampung	8	83	0.16	10.375	0
2014, June	Indonesia	Lampung	12	446	0.24	37.1667	0
2014, June	Indonesia	Lampung	9	233	0.18	25.8889	0
2014, June	Indonesia	West Java	50	2195	1	43.9	0
2014, June	Indonesia	West Java	42	794	0.84	18.9048	0
2014, June	Indonesia	West Java	50	2060	1	41.2	0
2014, June	Indonesia	Central Java	48	1650	0.96	34.375	0
2014, June	Indonesia	Central Java	50	2355	1	47.1	0
2014, June	Indonesia	East Java	21	335	0.42	15.9524	0
2014, June	Indonesia	East Java	45	9	0.9	0.2	0
2014, June	Indonesia	East Java	17	623	0.34	36.6471	0
2014, June	Indonesia	East Java	2	20	0.04	10	0
2014, June	Indonesia	East Java	25	763	0.5	30.52	0
3 Oct 2017	Indonesia	NTT	49	14801	0.98	302.061	0
3 Oct 2017	Indonesia	NTT	46	3421	0.92	74.3696	0
3 Oct 2017	Indonesia	NTT	27	1446	0.54	53.5556	0
4 Oct 2017	Indonesia	NTT	9	86	0.18	9.55556	0
4 Oct 2017	Indonesia	NTT	3	21	0.06	7	0
4 Oct 2017	Indonesia	NTT	24	940	0.48	39.1667	0
4 Oct 2017	Indonesia	NTT	13	538	0.26	41.3846	0
5 Oct 2017	Indonesia	NTT	5	213	0.1	42.6	0
5 Oct 2017	Indonesia	NTT	1	60	0.02	60	0
5 Oct 2017	Indonesia	NTT	38	1832	0.76	48.2105	0
5 Oct 2017	Indonesia	NTT	36	3437	0.72	95.4722	0
7 Oct 2017	Indonesia	NTT	40	964	0.8	24.1	0
7 Oct 2017	Indonesia	NTT	48	3155	0.96	65.7292	0
7 Oct 2017	Indonesia	NTT	38	1640	0.76	43.1579	0
7 Oct 2017	Indonesia	NTT	2	30	0.04	15	0
7 Oct 2017	Indonesia	NTT	38	1751	0.76	46.0789	0
8 Oct 2017	Indonesia	NTT	34	1914	0.68	56.2941	0
8 Oct 2017	Indonesia	NTT	43	2210	0.86	51.3953	0
8 Oct 2017	Indonesia	NTT	37	1330	0.74	35.9459	0
8 Oct 2017	Indonesia	NTT	17	988	0.34	58.1176	0
8 Oct 2017	Indonesia	NTT	26	551	0.52	21.1923	0
10 Oct 2017	Indonesia	NTB	31	592	0.62	19.0968	0
10 Oct 2017	Indonesia	NTB	23	429	0.46	18.6522	1
10 Oct 2017	Indonesia	NTB	36	1364	0.72	37.8889	0
10 Oct 2017	Indonesia	NTB	33	357	0.66	10.8182	0
10 Oct 2017	Indonesia	NTB	39	637	0.78	16.3333	0
10 Oct 2017	Indonesia	NTB	28	733	0.56	13.8214	1
10 Oct 2017	Indonesia	NTB	18	139	0.36	7.72222	0
10 Oct 2017	Indonesia	NTB	16	69	0.32	4.3125	0
11 Oct 2017	Indonesia	NTB	35	525	0.7	15	0
21 Oct 2017	Indonesia	Banten	21	335	0.42	15.9524	1
10 Oct 2017	Indonesia	Banten	45	9	0.9	0.2	1
10 Oct 2017	Indonesia	Banten	17	623	0.34	36.6471	1
10 Oct 2017	Indonesia	Banten	2	20	0.04	10	1
10 Oct 2017	Indonesia	Banten	25	763	0.5	30.52	1
10 Oct 2017	Indonesia	Banten	2	8	0.04	412	1
10 Oct 2017	Indonesia	Banten	16	69	0.32	4.3125	1
10 Oct 2017	Indonesia	Banten	16	69	0.32	4.3125	1
16 Oct 2017	Indonesia	West Java	6	1464	0.12	244	1
16 Oct 2017	Indonesia	West Java	44	539	0.88	12.25	1
16 Oct 2017	Indonesia	West Java	12	76	0.24	6.33333	1
19 Oct 2017	Indonesia	West Java	2	190	0.04	95	1
19 Oct 2017	Indonesia	West Java	19	2761	0.38	145.316	1
19 Oct 2017	Indonesia	West Java	41	1180	0.82	28.7805	1
2017-11-12	Indonesia	Central Java	37	2472	0.74	66.8108	1
2017-11-12	Indonesia	Central Java	9	114	0.18	12.6667	1
2017-11-12	Indonesia	Central Java	32	579	0.64	18.0938	1
2017-11-12	Indonesia	Central Java	22	182	0.44	8.27273	1
2017-11-13	Indonesia	Central Java	0	0	0	999	1
2017-11-13	Indonesia	Central Java	7	0	0.14	0	1
2017-11-13	Indonesia	Central Java	17	64	0.34	3.76471	1
2017-11-13	Indonesia	Central Java	10	409	0.2	40.9	1
2016-01-12	Cambodia	Kratie	24	141	0.48	5.875	1
2016-01-13	Cambodia	Kratie	0	0	0	0	1
2016-01-14	Cambodia	Kratie	0	0	0	0	1
2016-01-25	Cambodia	Kratie	20	278	0.4	0	1
2016-01-26	Cambodia	Kratie	18	157	0.36	0	1
2016-02-02	Cambodia	Kratie	3	17	0.06	5.66667	1
2016-02-02	Cambodia	Kratie	6	14	0.12	2.33333	1
2016-02-09	Cambodia	Kratie	10	292	0.2	29.2	1
2016-02-09	Cambodia	Kratie	13	1094	0.26	84.1538	1
